# Supplementary material for: A new species of the genus Chinattus Logunov, 1999 from Wuyi Mountain National Park, China (Araneae, Salticidae)
Source: Biodivers Data J. 2025 May 29;13:e155002. doi: 10.3897/BDJ.13.e155002 (PMC12142208; doi:10.3897/BDJ.13.e155002)
Supplement: XML Treatment for Chinattus huanggangshan [file BDJ.13.e155002-treatment1.xml]

<!DOCTYPE tp:taxon-treatment
  PUBLIC "-//TaxonX//DTD Taxonomic Treatment Publishing DTD v0 20100105//EN" "tax-treatment-NSO.dtd">
<tp:taxon-treatment xmlns:tp="http://www.plazi.org/taxpub"><tp:treatment-meta><mixed-citation publication-type="journal"><person-group><name><surname>Lyu</surname><given-names>Xiaoting</given-names></name><name><surname>Fan</surname><given-names>Qiangyong</given-names></name><name><surname>Cai</surname><given-names>Zihan</given-names></name><name><surname>Zou</surname><given-names>Zhian</given-names></name><name><surname>Liu</surname><given-names>Keke</given-names></name><name><surname>Liu</surname><given-names>Binlu</given-names></name></person-group><article-title>A new species of the genus <italic><tp:taxon-name><tp:taxon-name-part taxon-name-part-type="genus" reg="Chinattus">Chinattus</tp:taxon-name-part></tp:taxon-name></italic> Logunov, 1999 from Wuyi Mountain National Park, China (<tp:taxon-name><tp:taxon-name-part taxon-name-part-type="order">Araneae</tp:taxon-name-part></tp:taxon-name>, <tp:taxon-name><tp:taxon-name-part taxon-name-part-type="family">Salticidae</tp:taxon-name-part></tp:taxon-name>)</article-title><source>Biodivers Data J</source><day>29</day><month>05</month><year>2025</year><volume>13</volume><pub-id pub-id-type="doi">10.3897/BDJ.13.e155002</pub-id></mixed-citation></tp:treatment-meta><tp:nomenclature><tp:taxon-name>
            <object-id xmlns:xlink="http://www.w3.org/1999/xlink" content-type="arpha" xlink:type="simple">AB889D4E-6A01-580C-8EB0-5FC38F7B3681</object-id>
            <tp:taxon-name-part taxon-name-part-type="genus">Chinattus</tp:taxon-name-part>
            <tp:taxon-name-part taxon-name-part-type="species">huanggangshan</tp:taxon-name-part>
            <object-id xmlns:xlink="http://www.w3.org/1999/xlink" content-type="zoobank" xlink:type="simple" object-id-type="ZooBank">4E178D01-6684-44A8-BFAA-EC0A1D1BCDFC</object-id>
          </tp:taxon-name><tp:taxon-authority>K. K. Liu</tp:taxon-authority><tp:taxon-status xmlns:xlink="http://www.w3.org/1999/xlink" xlink:type="simple">sp. nov.</tp:taxon-status></tp:nomenclature><tp:treatment-sec sec-type="materials"><title>Materials</title><list list-type="alpha-lower" list-content="occurrences"><list-item><p><bold>Type status:</bold> <named-content xmlns:xlink="http://www.w3.org/1999/xlink" content-type="dwc:typeStatus" xlink:type="simple">Holotype</named-content>. <bold>Occurrence:</bold> catalogNumber: <named-content xmlns:xlink="http://www.w3.org/1999/xlink" content-type="dwc:catalogNumber" xlink:type="simple">Sal-417</named-content>; recordedBy: <named-content xmlns:xlink="http://www.w3.org/1999/xlink" content-type="dwc:recordedBy" xlink:type="simple">Liu Ke-ke</named-content>; individualCount: <named-content xmlns:xlink="http://www.w3.org/1999/xlink" content-type="dwc:individualCount" xlink:type="simple">1</named-content>; sex: <named-content xmlns:xlink="http://www.w3.org/1999/xlink" content-type="dwc:sex" xlink:type="simple">male</named-content>; lifeStage: <named-content xmlns:xlink="http://www.w3.org/1999/xlink" content-type="dwc:lifeStage" xlink:type="simple">adult</named-content>; occurrenceID: <named-content xmlns:xlink="http://www.w3.org/1999/xlink" content-type="dwc:occurrenceID" xlink:type="simple">C001EB4D-3E81-568A-9DAF-37264D705A36</named-content>; <bold>Taxon:</bold> scientificName: <named-content xmlns:xlink="http://www.w3.org/1999/xlink" content-type="dwc:scientificName" xlink:type="simple"><italic><tp:taxon-name><tp:taxon-name-part taxon-name-part-type="genus" reg="Chinattus">Chinattus</tp:taxon-name-part><tp:taxon-name-part taxon-name-part-type="species" reg="huanggangshan">huanggangshan</tp:taxon-name-part></tp:taxon-name></italic> <bold>sp. nov.</bold></named-content>; <bold>Location:</bold> country: <named-content xmlns:xlink="http://www.w3.org/1999/xlink" content-type="dwc:country" xlink:type="simple">China</named-content>; stateProvince: <named-content xmlns:xlink="http://www.w3.org/1999/xlink" content-type="dwc:stateProvince" xlink:type="simple">Jiangxi</named-content>; locality: <named-content xmlns:xlink="http://www.w3.org/1999/xlink" content-type="dwc:locality" xlink:type="simple">Shangrao City, Yanshan County, Wuyi Mountain National Park, Tongmuguan Station</named-content>; verbatimElevation: <named-content xmlns:xlink="http://www.w3.org/1999/xlink" content-type="dwc:verbatimElevation" xlink:type="simple">1153m</named-content>; verbatimCoordinates: <named-content xmlns:xlink="http://www.w3.org/1999/xlink" content-type="dwc:verbatimCoordinates" xlink:type="simple">27°49'04.71"N, 117°42'53.27"E</named-content>; georeferenceProtocol: <named-content xmlns:xlink="http://www.w3.org/1999/xlink" content-type="dwc:georeferenceProtocol" xlink:type="simple">GPS</named-content>; <bold>Event:</bold> samplingProtocol: <named-content xmlns:xlink="http://www.w3.org/1999/xlink" content-type="dwc:samplingProtocol" xlink:type="simple">beating</named-content>; eventDate: <named-content xmlns:xlink="http://www.w3.org/1999/xlink" content-type="dwc:eventDate" xlink:type="simple">7/9/2023</named-content></p></list-item><list-item><p><bold>Type status:</bold> <named-content xmlns:xlink="http://www.w3.org/1999/xlink" content-type="dwc:typeStatus" xlink:type="simple">Paratype</named-content>. <bold>Occurrence:</bold> catalogNumber: <named-content xmlns:xlink="http://www.w3.org/1999/xlink" content-type="dwc:catalogNumber" xlink:type="simple">Sal-417</named-content>; recordedBy: <named-content xmlns:xlink="http://www.w3.org/1999/xlink" content-type="dwc:recordedBy" xlink:type="simple">Liu Ke-ke</named-content>; individualCount: <named-content xmlns:xlink="http://www.w3.org/1999/xlink" content-type="dwc:individualCount" xlink:type="simple">1</named-content>; sex: <named-content xmlns:xlink="http://www.w3.org/1999/xlink" content-type="dwc:sex" xlink:type="simple">female</named-content>; lifeStage: <named-content xmlns:xlink="http://www.w3.org/1999/xlink" content-type="dwc:lifeStage" xlink:type="simple">adult</named-content>; occurrenceID: <named-content xmlns:xlink="http://www.w3.org/1999/xlink" content-type="dwc:occurrenceID" xlink:type="simple">6A1C0CF3-F96C-5AA5-97FE-4E164B987E0B</named-content>; <bold>Taxon:</bold> scientificName: <named-content xmlns:xlink="http://www.w3.org/1999/xlink" content-type="dwc:scientificName" xlink:type="simple"><italic><tp:taxon-name><tp:taxon-name-part taxon-name-part-type="genus" reg="Chinattus">Chinattus</tp:taxon-name-part><tp:taxon-name-part taxon-name-part-type="species" reg="huanggangshan">huanggangshan</tp:taxon-name-part></tp:taxon-name></italic> <bold>sp. nov.</bold></named-content>; <bold>Location:</bold> country: <named-content xmlns:xlink="http://www.w3.org/1999/xlink" content-type="dwc:country" xlink:type="simple">China</named-content>; stateProvince: <named-content xmlns:xlink="http://www.w3.org/1999/xlink" content-type="dwc:stateProvince" xlink:type="simple">Jiangxi</named-content>; locality: <named-content xmlns:xlink="http://www.w3.org/1999/xlink" content-type="dwc:locality" xlink:type="simple">Shangrao City, Yanshan County, Wuyi Mountain National Park, Tongmuguan Station</named-content>; verbatimElevation: <named-content xmlns:xlink="http://www.w3.org/1999/xlink" content-type="dwc:verbatimElevation" xlink:type="simple">1153m</named-content>; verbatimCoordinates: <named-content xmlns:xlink="http://www.w3.org/1999/xlink" content-type="dwc:verbatimCoordinates" xlink:type="simple">27°49'04.71"N, 117°42'53.27"E</named-content>; georeferenceProtocol: <named-content xmlns:xlink="http://www.w3.org/1999/xlink" content-type="dwc:georeferenceProtocol" xlink:type="simple">GPS</named-content>; <bold>Event:</bold> samplingProtocol: <named-content xmlns:xlink="http://www.w3.org/1999/xlink" content-type="dwc:samplingProtocol" xlink:type="simple">beating</named-content>; eventDate: <named-content xmlns:xlink="http://www.w3.org/1999/xlink" content-type="dwc:eventDate" xlink:type="simple">7/9/2023</named-content></p></list-item></list></tp:treatment-sec><tp:treatment-sec sec-type="Description"><title>Description</title><p>Male (holotype, Sal-417). Habitus (Fig. <xref ref-type="fig" rid="F12784727">1</xref>A, B). Total length 3.82. Carapace 2.09 long. Eye sizes and interdistances: AME 0.42, ALE 0.26, PME 0.09, PLE 0.20, AME−AME 0.18, AME−ALE 0.08, PME−PME 1.23, PME−PLE 0.16, AME−PME 0.52, AME−PLE 0.76, ALE−ALE 0.94, PLE−PLE 1.09, ALE−PLE 0.57. MOA length 0.84, anterior width 0.91, posterior width 1.33. Chelicerae (Fig. <xref ref-type="fig" rid="F12784727">1</xref>B) with two promarginal teeth and one retromarginal teeth. Sternum (Fig. <xref ref-type="fig" rid="F12784727">1</xref>B) shield-shaped, longer than wide, anterior margin nearly straight. Leg measurements: I 3.60 (1.10, 0.74, 0.79, 0.57, 0.40); II 2.83 (0.94, 0.57, 0.54, 0.49, 0.29); III 3.60 (1.25, 0.58, 0.66, 0.76, 0.35); IV 3.52 (1.08, 0.54, 0.71, 0.82, 0.37). Leg spination: I ti pv1-0-2, rv1-0-2; met pv1-0-1, rv1-0-1; II ti pv1-1-1, rv1-1-1; met pv1-0-1, rv1-0-1; III ti pr1-1-0, rt1-1-0, pv1-0-1, rv1-0-1; met pr1-0-1, rt1-0-1, pv1-0-1, rv1-0-1; IV ti pr1-0-0, rt1-0-0, pv1-0-0, rv1-0-0; met pr0-1-1, rt0-1-1, pv1-0-1, rv1-0-1. Pedicel 0.14. Abdomen 1.63 long, 1.24 wide.</p><p>Colouration (Fig. <xref ref-type="fig" rid="F12784727">1</xref>A, B). Carapace reddish-brown to dark brown dorsally, densely covered with white fine setae throughout; median pars cephalica bearing scale-like setae with greenish iridescence; eye bases encircled by black pigment; posterior median eyes medially positioned; fovea distinct, linear in form. Chelicerae reddish-brown. Endites yellowish-brown, length subequal to width, inner margins fringed with dense fine setae. Labium V-shaped. Sternum yellowish-brown, scutiform, anterior margin straight, densely speckled with yellow spots. Legs yellowish-brown to reddish-brown; leg I robust, dark brown. Abdomen dorsally displaying two pairs of distinct yellow muscle marks, lateral areas densely spotted with yellow markings, posterior portion with several white striations; venter showing corrugated striations and yellow linear markings laterally.</p><p>Palp (Fig. <xref ref-type="fig" rid="F12784729">2</xref>A–E). Retrolateral tibial apophysis (RTA) thick and long, about 1/2 of tibia length, with a slightly curved tip in ventral view, stout in retrolateral view, hook-like in dorsal view. Cymbium about 1.5 times as long as wide. Bulb large and slightly swollen, nearly as long as cymbium, with broad posterior lobe (PL) extending postero-prolaterally. Sperm duct (SD) thick with right-angled bend proximal to the embolus base. Embolus (Em) strongly sclerotised, broad, with a broad tip and short retrolateral spine-like apophysis. Embolic base (EB) thick, originating at the medial part and terminating at the 2 o'clock position of the tegulum. Embolic tip (ET) bifurcated, Y-shaped.</p><p><bold>Female</bold> (paratype, Sal-417). <italic>Habitus</italic> as in Fig. <xref ref-type="fig" rid="F12784727">1</xref>C, D. Total length 4.85. Carapace 2.26 long, 1.76 wide. Eye sizes and interdistances: AME 0.31, ALE 0.21, PME 0.08, PLE 0.13, AME−AME 0.16, AME−ALE 0.12, PME−PME 1.07, PME−PLE 0.21, AME−PME 0.46, AME−PLE 0.72, ALE−ALE 0.94, PLE−PLE 1.02, ALE−PLE 0.54. MOA: 0.71 long; 0.78 anterior width, 1.17 posterior width. Chelicerae (Fig. <xref ref-type="fig" rid="F12784727">1</xref>D) with two promarginal teeth and one retromarginal teeth. Sternum (Fig. <xref ref-type="fig" rid="F12784727">1</xref>D) oval, longer than wide, anterior margin arcuate. Leg measurements: I 2.80 (0.86, 0.57, 0.57, 0.47, 0.33); II 2.48 (0.80, 0.52, 0.48, 0.41, 0.27); III 2.74 (0.90, 0.47, 0.52, 0.61, 0.24); IV 3.19 (1.01, 0.54, 0.62, 0.72, 0.30). Leg spination: I ti pv1-1-1, rv1-1-1; met pr1-0-1, rt1-0-1, pv1-0-1, rv1-0-1; II ti pv1-1-1, rv1-1-1; met pr1-0-1, rt1-0-1; III ti pr0-1-1, rt0-1-1, pv1-0-0; met pr1-0-1, rt1-0-1; IV ti pv0-1-1; met pr1-0-1, rt1-0-1, pv0-0-1, rv0-0-1. Pedicel 0.06. Abdomen 2.5 long, 1.91 wide.</p><p>Colouration (Fig. <xref ref-type="fig" rid="F12784727">1</xref>C, D). Abdomen white centrally, other characteristics similar to male.</p><p>Epigyne (Fig. <xref ref-type="fig" rid="F12784729">2</xref>F, G). Epigynal plate ovoid. Basal plate (BP) with a median mastoid-like depression. Copulatory openings (CO) located laterally on epigynal plate. Copulatory ducts (CD) transversely extending, M-shaped, bearing the papillary glandular appendage (GA) dorsally. Spermathecae (Spe) pear-shaped, inner margin closely touching. Fertilisation ducts (FD) nearly twice as long as spermathecae, directed anterolaterally.</p></tp:treatment-sec><tp:treatment-sec sec-type="Diagnosis"><title>Diagnosis</title><p>The male is similar to that of <italic><tp:taxon-name><tp:taxon-name-part taxon-name-part-type="genus" reg="Chinattus">Chinattus</tp:taxon-name-part><tp:taxon-name-part taxon-name-part-type="species" reg="wengnanensis">wengnanensis</tp:taxon-name-part></tp:taxon-name></italic> Cao &amp; Li, 2016 (see <xref ref-type="bibr" rid="B12784708">Cao et al. (2016)</xref>: 62, figs. 13A–D, 14C and E) in the strongly sclerotised and broad embolus with the bifurcated embolic tip, but can be distinguished from it by the diamond-shaped bulbus in ventral view (vs. triangular) (Fig. <xref ref-type="fig" rid="F12784729">2</xref>A–E), the tubular embolus with the Y-shaped apex (vs. beak-shaped) and the retrolateral tibial apophysis with robust base and blunt apex, gradually narrowing while curving inwards towards the cymbium (vs. digitiform, short and sharply pointed). The female resembles <italic><tp:taxon-name><tp:taxon-name-part taxon-name-part-type="genus" reg="Chinattus">C.</tp:taxon-name-part><tp:taxon-name-part taxon-name-part-type="species" reg="tibialis">tibialis</tp:taxon-name-part></tp:taxon-name></italic> (Żabka, 1985) (see <xref ref-type="bibr" rid="B12784719">Peng (2020)</xref>: 69, figs. 30e–f) in the oval epigynal plate with the basal apophysis, but differs by the M-shaped transverse copulatory ducts (vs. simply transversely extending) (Fig. <xref ref-type="fig" rid="F12784729">2</xref>F, G), the basal plate with an arcuate depression (vs. absent) and the short papillary glandular appendages (vs. elongated and bar-shaped).</p></tp:treatment-sec><tp:treatment-sec sec-type="Etymology"><title>Etymology</title><p>The specific name refers to the type locality that is the mountain peak (Huanggangshan) of the Wuyi Mountains; noun in apposition.</p></tp:treatment-sec><tp:treatment-sec sec-type="Distribution"><title>Distribution</title><p>Known only from the type locality in Jiangxi Province, China (Fig. <xref ref-type="fig" rid="F12793248">3</xref>).</p></tp:treatment-sec><tp:treatment-sec sec-type="Ecology"><title>Ecology</title><p>It was collected in broad-leaved forests.</p></tp:treatment-sec><tp:treatment-sec><!--Section generated to contain objects referenced in tp:taxon-treatment.--><fig id="F12784727" position="float" orientation="portrait"><object-id xmlns:xlink="http://www.w3.org/1999/xlink" content-type="arpha" xlink:type="simple">96D6FBB8-B656-55F5-A6C3-F74B315EAEA9</object-id><object-id xmlns:xlink="http://www.w3.org/1999/xlink" content-type="doi" xlink:type="simple">10.3897/BDJ.13.e155002.figure1</object-id><label>Figure 1.</label><caption><p><italic><tp:taxon-name><tp:taxon-name-part taxon-name-part-type="genus" reg="Chinattus">Chinattus</tp:taxon-name-part><tp:taxon-name-part taxon-name-part-type="species" reg="huanggangshan">huanggangshan</tp:taxon-name-part></tp:taxon-name></italic> sp. nov., habitus of male holotype and female paratype. <bold>A</bold> Male habitus, dorsal view; <bold>B</bold> Same, ventral view; <bold>C</bold> Female habitus, dorsal view; <bold>D</bold> Same, ventral view. Scale bars: 0.5 mm.</p></caption><graphic xmlns:xlink="http://www.w3.org/1999/xlink" xlink:href="bdj-13-e155002-g001.jpg" position="float" id="oo_1295937.jpg" orientation="portrait" xlink:type="simple"><uri content-type="original_file" xlink:type="simple">https://binary.pensoft.net/fig/1295937</uri></graphic></fig><fig id="F12784729" position="float" orientation="portrait"><object-id xmlns:xlink="http://www.w3.org/1999/xlink" content-type="arpha" xlink:type="simple">DB2EB26F-85DD-5CEC-A166-2D2F0C883224</object-id><object-id xmlns:xlink="http://www.w3.org/1999/xlink" content-type="doi" xlink:type="simple">10.3897/BDJ.13.e155002.figure2</object-id><label>Figure 2.</label><caption><p><italic><tp:taxon-name><tp:taxon-name-part taxon-name-part-type="genus" reg="Chinattus">Chinattus</tp:taxon-name-part><tp:taxon-name-part taxon-name-part-type="species" reg="huanggangshan">huanggangshan</tp:taxon-name-part></tp:taxon-name></italic> sp. nov., male palp of holotype and female epigyne of paratype. <bold>A</bold> Palp, prolateral view; <bold>B</bold> Same, ventral view; <bold>C</bold> Same, ventral view, slightly retrolateral; <bold>D</bold> Same, retrolateral view; <bold>E</bold> Same, dorsal view; <bold>F</bold> Epigyne, ventral view; <bold>G</bold> Same, dorsal view. Abbreviations: BP – basal plate, CD – copulatory duct, CO − copulatory opening, EB – embolic base, Em – embolus, ET – embolic tip, FD − fertilisation duct; GA − glandular appendage, PL – posterior lobe, RTA – retrolateral tibial apophysis, SD – sperm duct, Spe – spermatheca. Scale bars: 0.1 mm (A–G).</p></caption><graphic xmlns:xlink="http://www.w3.org/1999/xlink" xlink:href="bdj-13-e155002-g002.jpg" position="float" id="oo_1318347.jpg" orientation="portrait" xlink:type="simple"><uri content-type="original_file" xlink:type="simple">https://binary.pensoft.net/fig/1318347</uri></graphic></fig><fig id="F12793248" position="float" orientation="portrait"><object-id xmlns:xlink="http://www.w3.org/1999/xlink" content-type="arpha" xlink:type="simple">C2F8AF6F-FAF6-5AA2-BF5C-AB441A995675</object-id><object-id xmlns:xlink="http://www.w3.org/1999/xlink" content-type="doi" xlink:type="simple">10.3897/BDJ.13.e155002.figure3</object-id><label>Figure 3.</label><caption><p>The location of the Jiangxi Region in Wuyi Mountain National Park, China indicated by a large red dot.</p></caption><graphic xmlns:xlink="http://www.w3.org/1999/xlink" xlink:href="bdj-13-e155002-g003.jpg" position="float" id="oo_1296811.jpg" orientation="portrait" xlink:type="simple"><uri content-type="original_file" xlink:type="simple">https://binary.pensoft.net/fig/1296811</uri></graphic></fig></tp:treatment-sec><ref-list><ref id="B12784708"><element-citation xmlns:xlink="http://www.w3.org/1999/xlink" publication-type="article" xlink:type="simple"><person-group person-group-type="author"><name name-style="western"><surname>Cao</surname><given-names>Q.</given-names></name><name name-style="western"><surname>Li</surname><given-names>S. Q.</given-names></name><name name-style="western"><surname>Żabka</surname><given-names>M.</given-names></name></person-group><year>2016</year><article-title>The jumping spiders from Xishuangbanna, Yunnan, China (<tp:taxon-name><tp:taxon-name-part taxon-name-part-type="order">Araneae</tp:taxon-name-part></tp:taxon-name>, <tp:taxon-name><tp:taxon-name-part taxon-name-part-type="family">Salticidae</tp:taxon-name-part></tp:taxon-name>)</article-title><source>ZooKeys</source><volume>630</volume><fpage>43</fpage><lpage>104</lpage><pub-id pub-id-type="doi">10.3897/zookeys.630.8466</pub-id></element-citation></ref><ref id="B12784719"><element-citation xmlns:xlink="http://www.w3.org/1999/xlink" publication-type="book" xlink:type="simple"><person-group person-group-type="author"><name name-style="western"><surname>Peng</surname><given-names>X. J.</given-names></name></person-group><year>2020</year><source>Fauna Sinica, Invertebrata 53, <tp:taxon-name><tp:taxon-name-part taxon-name-part-type="class">Arachnida</tp:taxon-name-part></tp:taxon-name>: <tp:taxon-name><tp:taxon-name-part taxon-name-part-type="order">Araneae</tp:taxon-name-part></tp:taxon-name>: <tp:taxon-name><tp:taxon-name-part taxon-name-part-type="family">Salticidae</tp:taxon-name-part></tp:taxon-name></source><publisher-name>Science Press</publisher-name><size units="page">612</size></element-citation></ref></ref-list></tp:taxon-treatment>
